# Supplementary material for: NPM1-Mutated Patient-Derived AML Cells Are More Vulnerable to Rac1 Inhibition
Source: Biomedicines. 2022 Aug 4;10(8):1881. doi: 10.3390/biomedicines10081881 (PMC9405324; doi:10.3390/biomedicines10081881)
Supplement: Supplementary file 1 [file biomedicines-10-01881-s001.zip]

Archive with 1 entries (1 files):
- biomedicines-1815141-supplementary.pdf
